# Supplementary material for: Metabolic signature of short‐term low energy availability
Source: Physiol Rep. 2025 Sep 29;13(19):e70582. doi: 10.14814/phy2.70582 (PMC12477441; doi:10.14814/phy2.70582)
Supplement: Supplementary file 1 — Figure S1. [file PHY2-13-e70582-s001.zip]

Archive with 2 entries (2 files):
- PHYSREP-2025-08-716-T-s02.pdf
- Supplementary figure 1.docx
