# Supplementary material for: Metabolic signature of short‐term low energy availability
Source: Physiol Rep. 2025 Sep 29;13(19):e70582. doi: 10.14814/phy2.70582 (PMC12477441; doi:10.14814/phy2.70582)
Supplement: Supplementary file 2 — Figure S2. [file PHY2-13-e70582-s002.zip]

Archive with 2 entries (2 files):
- PHYSREP-2025-08-716-T-s03.pdf
- Supplementary figure 2.docx
